# Supplementary material for: Encouraging the Voluntary Mobilization of Mental Resources by Manipulating Task Design: Explorative Study
Source: JMIR Form Res. 2025 Apr 10;9:e63491. doi: 10.2196/63491 (PMC12005464; doi:10.2196/63491)
Supplement: Multimedia Appendix 2 [file formative-v9-e63491-s002.xlsx]

## Sheet: Pre-test questionnaire
Participants	Sexe	Age	Level of study	Level of french
0bd14ef2-c765-4ef2-a1cf-317c980511be	M	28	bac_5	courant
1535b460-5aeb-42f7-bce3-88b01c0afa7b	M	20	bac_3	courant
17f29d7a-2e11-49c0-be37-0867471bb800	F	24	bac_5	courant
2b62caad-40ed-4ca8-b6b5-be697394934c	M	39	bac_5	courant
2d593c68-65af-420c-8d2b-be8d124e1ef9	F	41	High school	courant
3ca1b0f6-0124-4a17-b84f-e187670afd3c	M	35	bac_3	courant
4a33a63c-5980-484f-b43a-6c3b961a73ef	M	29	bac_5	courant
4c63287f-f4b3-4aca-b815-ec5e7e8d06f0	F	27	bac_5	courant
4eba46da-4c51-4d9e-990c-e16174e65d4a	M	33	bac_5	courant
59fd6c1f-b465-4bba-8ca2-505c231b0953	F	25	bac_3	courant
5d8145d7-586c-472e-a5cb-adee56b2264c	F	36	bac_5	courant
73e8633c-14f2-4e1a-bf9a-af493fd01c34	M	50	bac_3	courant
7e56f383-ad29-4856-a4c5-542ee0ebb5ef	F	25	bac_5	courant
818e2c51-f04e-4af5-b1d5-7ee8a86a098a	M	24	bac_5	courant
81ea51d4-7edb-46ec-89a5-aeb8873c0a11	M	44	bac_2	courant
8fd66550-0869-4960-869b-12e3ffa8bb95	F	35	bac_2	courant
9183b4c1-edf9-4bfc-921e-ce6c532eb8c7	M	36	bac_5	courant
9381e0e8-52a7-472b-b6a0-b3655d18adfc	F	49	bac_5	courant
bafb7c64-2cc6-4c0b-8839-0ffc838ba059	F	32	bac_5	courant
ed662016-2d8f-445e-96ad-c6f991af7d47	M	39	bac_5	courant

## Sheet: Classic Corsi
Participants
	Trial - 5, 2, 1, 8, 6											Trial - 4, 2, 7, 3, 1											Trial - 3, 9, 2, 4, 8											Trial - 7, 8, 2, 9, 4											Trial - 4, 2, 6, 8, 1
	Start time	End time	Total time	Pointed cubes	Correct cubes	False cubes	Omissions	Exact sequences	Expected responses	Expected sequences	Sequences	Start time	End time	Total time	Pointed cubes	Correct cubes	False cubes	Omissions	Exact sequences	Expected responses	Expected sequences	Sequences	Start time	End time	Total time	Pointed cubes	Correct cubes	False cubes	Omissions	Exact sequence	Expected responses	Expected sequences	Sequences	Start time	End time	Total time	Pointed cubes	Exact cubes	False cubes	Omissions	Exact sequences	Expected responses	Expected sequences	Sequences	Start time	End time	Total time	Pointed cubes	Exact cubes
0bd14ef2-c765-4ef2-a1cf-317c980511be	15/06/2022 16:08:57	15/06/2022 16:09:12	14.7489	5	5	0	0	3	60	"5, 2, 1, 8, 6"	"5, 2, 8, 1, 6"	15/06/2022 16:09:13	15/06/2022 16:09:24	10.8441	5	5	0	0	5	100	"4, 2, 7, 3, 1"	"4, 2, 7, 3, 1"	15/06/2022 16:09:25	15/06/2022 16:09:37	12.4464	5	5	0	0	5	100	"3, 9, 2, 4, 8"	"3, 9, 2, 4, 8"	15/06/2022 16:09:38	15/06/2022 16:09:50	11.3787	5	5	0	0	5	100	"7, 8, 2, 9, 4"	"7, 8, 2, 9, 4"	15/06/2022 16:09:51	15/06/2022 16:10:01	10.8778	5	5
1535b460-5aeb-42f7-bce3-88b01c0afa7b	16/06/2022 11:42:17	16/06/2022 11:42:28	11.3127	5	5	0	0	5	100	"5, 2, 1, 8, 6"	"5, 2, 1, 8, 6"	16/06/2022 11:42:29	16/06/2022 11:42:40	10.777	5	5	0	0	5	100	"4, 2, 7, 3, 1"	"4, 2, 7, 3, 1"	16/06/2022 11:42:41	16/06/2022 11:42:51	10.1105	5	5	0	0	5	100	"3, 9, 2, 4, 8"	"3, 9, 2, 4, 8"	16/06/2022 11:42:52	16/06/2022 11:43:02	9.77626	5	5	0	0	5	100	"7, 8, 2, 9, 4"	"7, 8, 2, 9, 4"	16/06/2022 11:43:03	16/06/2022 11:43:13	9.57726	5	5
17f29d7a-2e11-49c0-be37-0867471bb800	18/05/2022 16:55:31	18/05/2022 16:55:40	9.27686	5	5	0	0	5	100	"5, 2, 1, 8, 6"	"5, 2, 1, 8, 6"	18/05/2022 16:55:41	18/05/2022 16:55:50	8.77662	5	5	0	0	5	100	"4, 2, 7, 3, 1"	"4, 2, 7, 3, 1"	18/05/2022 16:55:51	18/05/2022 16:56:00	9.24332	5	5	0	0	5	100	"3, 9, 2, 4, 8"	"3, 9, 2, 4, 8"	18/05/2022 16:56:01	18/05/2022 16:56:13	11.2457	5	5	0	0	3	60	"7, 8, 2, 9, 4"	"7, 2, 8, 9, 4"	18/05/2022 16:56:14	18/05/2022 16:56:23	9.64297	5	5
2b62caad-40ed-4ca8-b6b5-be697394934c	24/05/2022 10:37:38	24/05/2022 10:37:52	14.1481	5	5	0	0	3	60	"5, 2, 1, 8, 6"	"5, -1, 2, 8, 1, 6"	24/05/2022 10:37:53	24/05/2022 10:38:05	11.713	5	5	0	0	5	100	"4, 2, 7, 3, 1"	"4, 2, 7, -1, 3, 1"	24/05/2022 10:38:06	24/05/2022 10:38:18	12.1466	5	5	0	0	5	100	"3, 9, 2, 4, 8"	"3, 9, 2, 4, 8"	24/05/2022 10:38:19	24/05/2022 10:38:30	10.8454	5	5	0	0	5	100	"7, 8, 2, 9, 4"	"7, 8, 2, 9, 4"	24/05/2022 10:38:31	24/05/2022 10:38:42	10.8766	5	5
2d593c68-65af-420c-8d2b-be8d124e1ef9	31/05/2022 11:10:19	31/05/2022 11:10:30	11.7117	5	5	0	0	5	100	"5, 2, 1, 8, 6"	"5, 2, 1, 8, 6"	31/05/2022 11:10:31	31/05/2022 11:10:43	11.6458	5	5	0	0	5	100	"4, 2, 7, 3, 1"	"4, 2, 7, 3, 1"	31/05/2022 11:10:44	31/05/2022 11:10:55	10.9447	5	5	0	0	5	100	"3, 9, 2, 4, 8"	"3, 9, 2, 4, 8"	31/05/2022 11:10:56	31/05/2022 11:11:09	12.7133	5	5	0	0	5	100	"7, 8, 2, 9, 4"	"7, 8, 2, 9, 4"	31/05/2022 11:11:10	31/05/2022 11:11:21	11.6458	5	5
3ca1b0f6-0124-4a17-b84f-e187670afd3c	15/06/2022 13:18:31	15/06/2022 13:18:43	11.7448	5	5	0	0	5	100	"5, 2, 1, 8, 6"	"5, 2, 1, 8, 6"	15/06/2022 13:18:44	15/06/2022 13:18:55	11.5125	5	5	0	0	5	100	"4, 2, 7, 3, 1"	"4, 2, 7, 3, 1"	15/06/2022 13:18:56	15/06/2022 13:19:08	11.4453	5	5	0	0	5	100	"3, 9, 2, 4, 8"	"3, 9, 2, 4, 8"	15/06/2022 13:19:09	15/06/2022 13:19:21	12.1461	5	5	0	0	5	100	"7, 8, 2, 9, 4"	"7, 8, 2, 9, 4"	15/06/2022 13:19:22	15/06/2022 13:19:33	11.4786	5	5
4a33a63c-5980-484f-b43a-6c3b961a73ef	01/06/2022 09:56:54	01/06/2022 09:57:07	12.8456	5	5	0	0	3	60	"5, 2, 1, 8, 6"	"2, 5, 1, 8, 6"	01/06/2022 09:57:08	01/06/2022 09:57:20	12.114	5	5	0	0	5	100	"4, 2, 7, 3, 1"	"4, 2, 7, 3, 1"	01/06/2022 09:57:21	01/06/2022 09:57:32	10.5441	5	5	0	0	5	100	"3, 9, 2, 4, 8"	"3, 9, 2, 4, 8"	01/06/2022 09:57:33	01/06/2022 09:57:43	9.77747	5	5	0	0	5	100	"7, 8, 2, 9, 4"	"7, 8, 2, 9, 4"	01/06/2022 09:57:44	01/06/2022 09:57:53	9.87794	5	5
4c63287f-f4b3-4aca-b815-ec5e7e8d06f0	22/06/2022 13:01:56	22/06/2022 13:02:07	10.3112	5	5	0	0	5	100	"5, 2, 1, 8, 6"	"5, 2, 1, 8, 6"	22/06/2022 13:02:08	22/06/2022 13:02:20	12.3478	5	4	1	0	2	40	"4, 2, 7, 3, 1"	"4, 7, 2, 6, 1"	22/06/2022 13:02:21	22/06/2022 13:02:32	11.1123	5	5	0	0	5	100	"3, 9, 2, 4, 8"	"3, 9, 2, 4, 8"	22/06/2022 13:02:33	22/06/2022 13:02:44	10.8786	5	5	0	0	5	100	"7, 8, 2, 9, 4"	"7, 8, -1, 2, 9, 4"	22/06/2022 13:02:45	22/06/2022 13:02:54	9.61072	5	5
4eba46da-4c51-4d9e-990c-e16174e65d4a	13/05/2022 15:35:19	13/05/2022 15:35:32	12.7145	5	5	0	0	5	100	"5, 2, 1, 8, 6"	"5, 2, 1, 8, 6"	13/05/2022 15:35:33	13/05/2022 15:35:43	9.71055	5	5	0	0	5	100	"4, 2, 7, 3, 1"	"4, 2, 7, 3, 1"	13/05/2022 15:35:44	13/05/2022 15:35:54	10.5785	5	5	0	0	5	100	"3, 9, 2, 4, 8"	"3, 9, 2, 4, 8"	13/05/2022 15:35:55	13/05/2022 15:36:07	11.3797	5	5	0	0	5	100	"7, 8, 2, 9, 4"	"7, 8, 2, 9, -1, 4"	13/05/2022 15:36:08	13/05/2022 15:36:17	9.17696	5	5
59fd6c1f-b465-4bba-8ca2-505c231b0953	14/06/2022 10:49:17	14/06/2022 10:49:30	12.4788	5	5	0	0	5	100	"5, 2, 1, 8, 6"	"5, 2, 1, 8, 6"	14/06/2022 10:49:31	14/06/2022 10:49:43	12.0481	5	5	0	0	5	100	"4, 2, 7, 3, 1"	"4, 2, 7, 3, 1"	14/06/2022 10:49:44	14/06/2022 10:49:55	11.1778	5	5	0	0	5	100	"3, 9, 2, 4, 8"	"3, 9, 2, 4, 8"	14/06/2022 10:49:56	14/06/2022 10:50:07	10.7446	5	5	0	0	3	60	"7, 8, 2, 9, 4"	"7, 2, 8, 9, 4"	14/06/2022 10:50:08	14/06/2022 10:50:18	10.6786	5	5
5d8145d7-586c-472e-a5cb-adee56b2264c	25/05/2022 16:42:33	25/05/2022 16:42:47	14.148	5	5	0	0	3	60	"5, 2, 1, 8, 6"	"2, 5, 1, 8, 6"	25/05/2022 16:42:48	25/05/2022 16:43:02	13.9815	5	5	0	0	5	100	"4, 2, 7, 3, 1"	"4, 2, 7, 3, 1"	25/05/2022 16:43:03	25/05/2022 16:43:17	14.1149	5	5	0	0	5	100	"3, 9, 2, 4, 8"	"3, 9, 2, 4, 8"	25/05/2022 16:43:18	25/05/2022 16:43:31	13.515	5	5	0	0	5	100	"7, 8, 2, 9, 4"	"7, 8, 2, 9, 4"	25/05/2022 16:43:32	25/05/2022 16:43:47	14.5496	5	5
73e8633c-14f2-4e1a-bf9a-af493fd01c34	18/05/2022 13:41:41	18/05/2022 13:41:53	11.5098	5	5	0	0	5	100	"5, 2, 1, 8, 6"	"5, 2, 1, 8, 6"	18/05/2022 13:41:54	18/05/2022 13:42:05	10.9121	5	5	0	0	5	100	"4, 2, 7, 3, 1"	"4, 2, 7, 3, 1"	18/05/2022 13:42:06	18/05/2022 13:42:17	11.7774	5	5	0	0	5	100	"3, 9, 2, 4, 8"	"3, 9, 2, 4, 8"	18/05/2022 13:42:18	18/05/2022 13:42:31	13.1141	5	5	0	0	3	60	"7, 8, 2, 9, 4"	"7, 2, 8, 9, 4"	18/05/2022 13:42:32	18/05/2022 13:42:44	11.7433	5	5
7e56f383-ad29-4856-a4c5-542ee0ebb5ef	22/06/2022 16:01:20	22/06/2022 16:01:32	11.4451	5	5	0	0	5	100	"5, 2, 1, 8, 6"	"5, 2, 1, 8, 6"	22/06/2022 16:01:33	22/06/2022 16:01:44	10.8115	5	5	0	0	3	60	"4, 2, 7, 3, 1"	"4, 2, 7, 1, 3"	22/06/2022 16:01:45	22/06/2022 16:01:57	12.0105	5	4	1	0	1	20	"3, 9, 2, 4, 8"	"3, 5, 9, 8, 2"	22/06/2022 16:01:58	22/06/2022 16:02:10	12.1463	5	5	0	0	5	100	"7, 8, 2, 9, 4"	"7, 8, 2, 9, 4, -1"	22/06/2022 16:02:11	22/06/2022 16:02:23	12.5126	5	5
818e2c51-f04e-4af5-b1d5-7ee8a86a098a	10/06/2022 13:19:01	10/06/2022 13:19:11	10.2108	5	5	0	0	5	100	"5, 2, 1, 8, 6"	"5, 2, 1, 8, 6"	10/06/2022 13:19:12	10/06/2022 13:19:21	9.17599	5	5	0	0	5	100	"4, 2, 7, 3, 1"	"4, 2, 7, 3, 1"	10/06/2022 13:19:22	10/06/2022 13:19:32	9.37865	5	5	0	0	5	100	"3, 9, 2, 4, 8"	"3, 9, 2, 4, 8"	10/06/2022 13:19:33	10/06/2022 13:19:41	8.77541	5	5	0	0	5	100	"7, 8, 2, 9, 4"	"7, 8, 2, 9, 4"	10/06/2022 13:19:42	10/06/2022 13:19:53	10.4782	5	5
81ea51d4-7edb-46ec-89a5-aeb8873c0a11	01/06/2022 14:32:37	01/06/2022 14:32:47	10.7789	5	5	0	0	5	100	"5, 2, 1, 8, 6"	"5, 2, 1, 8, 6"	01/06/2022 14:32:48	01/06/2022 14:32:59	10.6114	5	5	0	0	5	100	"4, 2, 7, 3, 1"	"4, 2, 7, 3, 1"	01/06/2022 14:33:00	01/06/2022 14:33:10	10.1442	5	5	0	0	5	100	"3, 9, 2, 4, 8"	"3, 9, 2, 4, 8"	01/06/2022 14:33:11	01/06/2022 14:33:20	9.07626	5	5	0	0	5	100	"7, 8, 2, 9, 4"	"7, 8, 2, 9, 4"	01/06/2022 14:33:21	01/06/2022 14:33:31	10.1448	5	5
8fd66550-0869-4960-869b-12e3ffa8bb95	23/06/2022 10:30:22	23/06/2022 10:30:35	13.4148	5	5	0	0	5	100	"5, 2, 1, 8, 6"	"5, 2, 1, 8, 6"	23/06/2022 10:30:36	23/06/2022 10:30:49	12.7802	5	5	0	0	5	100	"4, 2, 7, 3, 1"	"4, 2, 7, 3, 1"	23/06/2022 10:30:50	23/06/2022 10:31:07	16.9179	5	5	0	0	3	60	"3, 9, 2, 4, 8"	"3, 9, 2, 8, 4"	23/06/2022 10:31:08	23/06/2022 10:31:19	11.5121	5	5	0	0	5	100	"7, 8, 2, 9, 4"	"7, 8, 2, 9, 4"	23/06/2022 10:31:20	23/06/2022 10:31:33	12.3462	5	5
9183b4c1-edf9-4bfc-921e-ce6c532eb8c7	10/06/2022 17:14:37	10/06/2022 17:14:49	12.1122	5	5	0	0	5	100	"5, 2, 1, 8, 6"	"5, 2, 1, 8, 6"	10/06/2022 17:14:50	10/06/2022 17:15:01	10.846	5	5	0	0	5	100	"4, 2, 7, 3, 1"	"4, 2, 7, 3, 1"	10/06/2022 17:15:02	10/06/2022 17:15:12	10.7785	5	5	0	0	5	100	"3, 9, 2, 4, 8"	"3, 9, 2, 4, 8"	10/06/2022 17:15:13	10/06/2022 17:15:24	10.6782	5	5	0	0	5	100	"7, 8, 2, 9, 4"	"7, 8, 2, 9, 4"	10/06/2022 17:15:25	10/06/2022 17:15:35	10.211	5	5
9381e0e8-52a7-472b-b6a0-b3655d18adfc	05/05/2022 10:46:22	05/05/2022 10:46:30	7.17452	5	5	0	0	5	100	"5, 2, 1, 8, 6"	"5, 2, 1, 8, 6"	05/05/2022 10:46:36	05/05/2022 10:46:41	5.84039	5	5	0	0	5	100	"4, 2, 7, 3, 1"	"4, 2, 7, 3, 1"	05/05/2022 10:46:47	05/05/2022 10:46:53	5.70719	5	5	0	0	5	100	"3, 9, 2, 4, 8"	"3, 9, 2, 4, 8"	05/05/2022 10:46:59	05/05/2022 10:47:07	7.40817	5	5	0	0	5	100	"7, 8, 2, 9, 4"	"7, 8, 2, 9, 4"	05/05/2022 10:47:13	05/05/2022 10:47:18	5.93907	5	5
bafb7c64-2cc6-4c0b-8839-0ffc838ba059	19/05/2022 10:28:41	19/05/2022 10:28:51	10.1774	5	5	0	0	3	60	"5, 2, 1, 8, 6"	"5, 2, 1, 6, 8"	19/05/2022 10:28:52	19/05/2022 10:29:02	9.24237	5	5	0	0	5	100	"4, 2, 7, 3, 1"	"4, 2, 7, 3, 1"	19/05/2022 10:29:03	19/05/2022 10:29:12	8.94208	5	5	0	0	5	100	"3, 9, 2, 4, 8"	"3, 9, 2, 4, 8"	19/05/2022 10:29:13	19/05/2022 10:29:21	8.64268	5	5	0	0	5	100	"7, 8, 2, 9, 4"	"7, 8, 2, 9, 4"	19/05/2022 10:29:22	19/05/2022 10:29:32	9.27657	5	5
ed662016-2d8f-445e-96ad-c6f991af7d47	04/05/2022 14:56:34	04/05/2022 14:56:39	5.33968	5	5	0	0	5	100	"5, 2, 1, 8, 6"	"5, 2, -1, 1, 8, 6"	04/05/2022 14:56:45	04/05/2022 14:56:50	4.80405	5	5	0	0	2	40	"4, 2, 7, 3, 1"	"2, 7, 4, 3, 1"	04/05/2022 14:56:56	04/05/2022 14:57:01	4.97209	5	5	0	0	5	100	"3, 9, 2, 4, 8"	"3, 9, 2, 4, 8"	04/05/2022 14:57:07	04/05/2022 14:57:12	5.30629	5	5	0	0	1	20	"7, 8, 2, 9, 4"	"7, 2, 8, 4, 9"	04/05/2022 14:57:18	04/05/2022 14:57:24	5.27255	5	5
[truncated: 17 more columns]

## Sheet: Playful Corsi
Participants	Sequence 5 Blocks
	Trial - 3, 9, 2, 4, 8											Trial - 4, 2, 6, 8, 1											Trial - 4, 2, 7, 3, 1											Trial - 5, 2, 1, 8, 6											Trial - 7, 8, 2, 9, 4
	Start time	End time	Total time	Pointed buoys	Exact buoys	False buoys	Omissions	Exact sequences	Expected responses	Expected sequences	Sequences	Start time	End time	Total time	Pointed buoys	Exact buoys	False buoys	Omissions	Exact sequences	Expected responses	Expected sequences	Sequences	Start time	End time	Total time	Pointed buoys	Exact buoys	False buoys	Omissions	Exact sequences	Expected responses	Expected sequences	Sequences	Start time	End time	Total time	Pointed buoys	Exact buoys	False buoys	Omissions	Exact sequences	Expected responses	Expected sequence	Sequence	Start time	End time	Total time	Pointed cubes	Exact cubes
0bd14ef2-c765-4ef2-a1cf-317c980511be	15/06/2022 15:07:29	15/06/2022 15:07:35	5.87264	5	4	1	0	2	40	"3, 9, 2, 4, 8"	"3, 9, 5, 2, 4"	15/06/2022 15:08:20	15/06/2022 15:08:25	4.70615	5	5	0	0	2	40	"4, 2, 6, 8, 1"	"4, 2, 8, 1, 6"	15/06/2022 15:08:08	15/06/2022 15:08:13	5.23725	5	5	0	0	5	100	"4, 2, 7, 3, 1"	"4, 2, 7, 3, 1"	15/06/2022 15:07:42	15/06/2022 15:07:47	5.70649	5	5	0	0	5	100	"5, 2, 1, 8, 6"	"5, 2, 1, 8, 6"	15/06/2022 15:07:54	15/06/2022 15:08:01	6.2405	5	5
1535b460-5aeb-42f7-bce3-88b01c0afa7b	16/06/2022 12:10:16	16/06/2022 12:10:22	5.77202	5	5	0	0	5	100	"3, 9, 2, 4, 8"	"3, 9, 2, 4, 8"	16/06/2022 12:10:41	16/06/2022 12:10:46	5.17212	5	5	0	0	5	100	"4, 2, 6, 8, 1"	"4, 2, 6, 8, 1"	16/06/2022 12:11:06	16/06/2022 12:11:10	4.3037	5	5	0	0	5	100	"4, 2, 7, 3, 1"	"4, 2, 7, 3, 1"	16/06/2022 12:10:29	16/06/2022 12:10:34	5.00583	5	5	0	0	5	100	"5, 2, 1, 8, 6"	"5, 2, 1, 8, 6"	16/06/2022 12:10:53	16/06/2022 12:10:59	5.50623	5	5
17f29d7a-2e11-49c0-be37-0867471bb800	18/05/2022 15:52:45	18/05/2022 15:52:51	6.70514	5	5	0	0	5	100	"3, 9, 2, 4, 8"	"3, 9, 2, 4, 8"	18/05/2022 15:52:19	18/05/2022 15:52:25	5.67256	5	5	0	0	5	100	"4, 2, 6, 8, 1"	"4, 2, 6, 8, 1"	18/05/2022 15:52:32	18/05/2022 15:52:38	5.63708	5	5	0	0	5	100	"4, 2, 7, 3, 1"	"4, 2, 7, 3, 1"	18/05/2022 15:52:06	18/05/2022 15:52:12	6.8747	5	5	0	0	3	60	"5, 2, 1, 8, 6"	"5, 2, 8, 1, 6"	18/05/2022 15:51:53	18/05/2022 15:51:59	5.97328	5	5
2b62caad-40ed-4ca8-b6b5-be697394934c	24/05/2022 10:28:36	24/05/2022 10:28:43	7.54114	5	5	0	0	5	100	"3, 9, 2, 4, 8"	"3, 9, 2, 4, 8"	24/05/2022 10:28:50	24/05/2022 10:28:58	8.14192	5	5	0	0	5	100	"4, 2, 6, 8, 1"	"4, 2, 6, 8, 1"	24/05/2022 10:29:19	24/05/2022 10:29:26	7.04089	5	5	0	0	5	100	"4, 2, 7, 3, 1"	"4, 2, 7, 3, 1"	24/05/2022 10:29:05	24/05/2022 10:29:12	6.77424	5	5	0	0	5	100	"5, 2, 1, 8, 6"	"5, 2, 1, 8, 6"	24/05/2022 10:28:21	24/05/2022 10:28:29	7.70869	5	5
2d593c68-65af-420c-8d2b-be8d124e1ef9	31/05/2022 11:25:25	31/05/2022 11:25:34	8.57384	5	5	0	0	1	20	"3, 9, 2, 4, 8"	"3, 2, 9, 8, 4"	31/05/2022 11:25:12	31/05/2022 11:25:18	5.87325	5	5	0	0	5	100	"4, 2, 6, 8, 1"	"4, 2, 6, 8, 1"	31/05/2022 11:25:41	31/05/2022 11:25:46	5.50613	5	5	0	0	5	100	"4, 2, 7, 3, 1"	"4, 2, 7, 3, 1"	31/05/2022 11:24:43	31/05/2022 11:24:51	7.44144	5	5	0	0	5	100	"5, 2, 1, 8, 6"	"5, 2, 1, 8, 6"	31/05/2022 11:24:58	31/05/2022 11:25:05	7.4075	5	5
3ca1b0f6-0124-4a17-b84f-e187670afd3c	15/06/2022 12:46:41	15/06/2022 12:46:47	6.10673	5	5	0	0	5	100	"3, 9, 2, 4, 8"	"3, 9, 2, 4, 8"	15/06/2022 12:46:15	15/06/2022 12:46:21	6.30651	5	5	0	0	3	60	"4, 2, 6, 8, 1"	"4, 2, 6, 1, 8"	15/06/2022 12:46:54	15/06/2022 12:47:00	5.57294	5	5	0	0	5	100	"4, 2, 7, 3, 1"	"4, 2, 7, 3, 1"	15/06/2022 12:46:00	15/06/2022 12:46:08	7.04104	5	5	0	0	5	100	"5, 2, 1, 8, 6"	"5, 2, 1, 8, 6"	15/06/2022 12:46:28	15/06/2022 12:46:34	6.27508	5	5
4a33a63c-5980-484f-b43a-6c3b961a73ef	01/06/2022 10:30:02	01/06/2022 10:30:08	5.6393	5	5	0	0	5	100	"3, 9, 2, 4, 8"	"3, 9, 2, 4, 8"	01/06/2022 10:29:36	01/06/2022 10:29:41	4.83829	5	5	0	0	5	100	"4, 2, 6, 8, 1"	"4, 2, 6, 8, 1"	01/06/2022 10:29:12	01/06/2022 10:29:17	5.87289	5	5	0	0	5	100	"4, 2, 7, 3, 1"	"4, 2, 7, 3, 1"	01/06/2022 10:29:48	01/06/2022 10:29:55	6.90689	5	5	0	0	5	100	"5, 2, 1, 8, 6"	"5, 2, 1, 8, 6"	01/06/2022 10:29:24	01/06/2022 10:29:29	4.87244	5	5
4c63287f-f4b3-4aca-b815-ec5e7e8d06f0	22/06/2022 13:36:12	22/06/2022 13:36:23	11.2467	5	5	0	0	5	100	"3, 9, 2, 4, 8"	"3, 9, 2, 4, 8"	22/06/2022 13:37:21	22/06/2022 13:37:27	5.80684	5	5	0	0	5	100	"4, 2, 6, 8, 1"	"4, 2, 6, 8, 1"	22/06/2022 13:36:48	22/06/2022 13:36:57	8.44269	5	5	0	0	3	60	"4, 2, 7, 3, 1"	"4, 7, 2, 3, 1"	22/06/2022 13:36:30	22/06/2022 13:36:41	11.4127	5	5	0	0	2	40	"5, 2, 1, 8, 6"	"2, 1, 5, 8, 6"	22/06/2022 13:37:04	22/06/2022 13:37:14	9.84355	5	4
4eba46da-4c51-4d9e-990c-e16174e65d4a	13/05/2022 14:57:42	13/05/2022 14:57:55	12.1443	5	5	0	0	1	20	"3, 9, 2, 4, 8"	"4, 3, 9, 2, 8"	13/05/2022 14:57:28	13/05/2022 14:57:35	7.80804	5	5	0	0	5	100	"4, 2, 6, 8, 1"	"4, 2, 6, 8, 1"	13/05/2022 14:56:48	13/05/2022 14:56:56	7.70891	5	5	0	0	2	40	"4, 2, 7, 3, 1"	"4, 2, 1, 7, 3"	13/05/2022 14:57:15	13/05/2022 14:57:21	5.93988	5	5	0	0	5	100	"5, 2, 1, 8, 6"	"5, 2, 1, 8, 6"	13/05/2022 14:57:03	13/05/2022 14:57:08	4.90478	4	4
59fd6c1f-b465-4bba-8ca2-505c231b0953	14/06/2022 10:23:38	14/06/2022 10:23:44	6.07372	5	5	0	0	5	100	"3, 9, 2, 4, 8"	"3, 9, 2, 4, 8"	14/06/2022 10:23:13	14/06/2022 10:23:19	5.5724	5	5	0	0	5	100	"4, 2, 6, 8, 1"	"4, 2, 6, 8, 1"	14/06/2022 10:22:41	14/06/2022 10:22:53	12.6135	5	5	0	0	1	20	"4, 2, 7, 3, 1"	"2, 4, 7, 1, 3"	14/06/2022 10:23:26	14/06/2022 10:23:31	5.13965	5	5	0	0	5	100	"5, 2, 1, 8, 6"	"5, 2, 1, 8, 6"	14/06/2022 10:23:00	14/06/2022 10:23:06	6.2073	5	5
5d8145d7-586c-472e-a5cb-adee56b2264c	25/05/2022 15:44:19	25/05/2022 15:44:26	7.47532	5	5	0	0	5	100	"3, 9, 2, 4, 8"	"3, 9, 2, 4, 8"	25/05/2022 15:43:30	25/05/2022 15:43:40	9.77732	5	5	0	0	3	60	"4, 2, 6, 8, 1"	"2, 4, 6, 8, 1"	25/05/2022 15:43:47	25/05/2022 15:43:56	9.54367	5	5	0	0	5	100	"4, 2, 7, 3, 1"	"4, 2, 7, 3, 1"	25/05/2022 15:43:14	25/05/2022 15:43:23	8.91212	5	5	0	0	5	100	"5, 2, 1, 8, 6"	"5, 2, 1, 8, 6"	25/05/2022 15:44:03	25/05/2022 15:44:12	8.54254	5	5
73e8633c-14f2-4e1a-bf9a-af493fd01c34	18/05/2022 12:41:35	18/05/2022 12:41:42	7.34184	5	5	0	0	5	100	"3, 9, 2, 4, 8"	"3, 9, 2, 4, 8"	18/05/2022 12:41:08	18/05/2022 12:41:14	6.67483	5	5	0	0	5	100	"4, 2, 6, 8, 1"	"4, 2, 6, 8, 1"	18/05/2022 12:42:04	18/05/2022 12:42:12	8.50912	5	5	0	0	5	100	"4, 2, 7, 3, 1"	"4, 2, 7, 3, 1"	18/05/2022 12:41:21	18/05/2022 12:41:28	6.37334	5	5	0	0	5	100	"5, 2, 1, 8, 6"	"5, 2, 1, 8, 6"	18/05/2022 12:41:49	18/05/2022 12:41:57	7.64095	5	5
7e56f383-ad29-4856-a4c5-542ee0ebb5ef	22/06/2022 16:53:17	22/06/2022 16:53:25	7.60803	5	5	0	0	3	60	"3, 9, 2, 4, 8"	"3, 9, 2, 8, 4"	22/06/2022 16:53:46	22/06/2022 16:53:55	9.34369	5	4	1	0	2	40	"4, 2, 6, 8, 1"	"4, 7, 2, 6, 1"	22/06/2022 16:53:32	22/06/2022 16:53:39	7.17438	5	4	1	0	2	40	"4, 2, 7, 3, 1"	"4, 7, 2, 3, 5"	22/06/2022 16:54:17	22/06/2022 16:54:25	8.24273	5	4	1	0	2	40	"5, 2, 1, 8, 6"	"5, 2, 8, 1, 4"	22/06/2022 16:54:02	22/06/2022 16:54:10	7.54088	5	4
818e2c51-f04e-4af5-b1d5-7ee8a86a098a	10/06/2022 12:40:53	10/06/2022 12:40:57	4.40525	5	5	0	0	5	100	"3, 9, 2, 4, 8"	"3, 9, 2, 4, 8"	10/06/2022 12:40:10	10/06/2022 12:40:16	6.20741	5	5	0	0	5	100	"4, 2, 6, 8, 1"	"4, 2, 6, 8, 1"	10/06/2022 12:39:59	10/06/2022 12:40:03	4.60552	5	5	0	0	5	100	"4, 2, 7, 3, 1"	"4, 2, 7, 3, 1"	10/06/2022 12:40:38	10/06/2022 12:40:46	8.20879	5	5	0	0	3	60	"5, 2, 1, 8, 6"	"5, 1, 2, 8, 6"	10/06/2022 12:40:23	10/06/2022 12:40:31	7.34133	5	5
81ea51d4-7edb-46ec-89a5-aeb8873c0a11	01/06/2022 13:01:10	01/06/2022 13:01:15	5.07305	5	5	0	0	5	100	"3, 9, 2, 4, 8"	"3, 9, 2, 4, 8"	01/06/2022 13:01:50	01/06/2022 13:01:59	9.11048	5	5	0	0	5	100	"4, 2, 6, 8, 1"	"4, 2, 6, 8, 1"	01/06/2022 13:00:58	01/06/2022 13:01:03	4.80575	5	5	0	0	5	100	"4, 2, 7, 3, 1"	"4, 2, 7, 3, 1"	01/06/2022 13:01:36	01/06/2022 13:01:43	6.60946	5	5	0	0	5	100	"5, 2, 1, 8, 6"	"5, 2, 1, 8, 6"	01/06/2022 13:01:22	01/06/2022 13:01:29	7.44079	5	4
8fd66550-0869-4960-869b-12e3ffa8bb95	23/06/2022 09:41:02	23/06/2022 09:41:10	7.87536	5	4	1	0	2	40	"3, 9, 2, 4, 8"	"5, 9, 2, 8, 4"	23/06/2022 09:40:34	23/06/2022 09:40:41	6.99111	5	5	0	0	5	100	"4, 2, 6, 8, 1"	"4, 2, 6, 8, 1"	23/06/2022 09:40:48	23/06/2022 09:40:55	6.80768	5	5	0	0	5	100	"4, 2, 7, 3, 1"	"4, 2, 7, 3, 1"	23/06/2022 09:40:05	23/06/2022 09:40:13	8.14207	5	5	0	0	5	100	"5, 2, 1, 8, 6"	"5, 2, 1, 8, 6"	23/06/2022 09:40:20	23/06/2022 09:40:27	7.57579	5	5
9183b4c1-edf9-4bfc-921e-ce6c532eb8c7	10/06/2022 16:06:16	10/06/2022 16:06:25	8.30969	5	5	0	0	5	100	"3, 9, 2, 4, 8"	"3, 9, 2, 4, 8"	10/06/2022 16:06:46	10/06/2022 16:06:53	7.24069	5	5	0	0	5	100	"4, 2, 6, 8, 1"	"4, 2, 6, 8, 1"	10/06/2022 16:06:32	10/06/2022 16:06:39	7.00776	5	5	0	0	5	100	"4, 2, 7, 3, 1"	"4, 2, 7, 3, 1"	10/06/2022 16:05:49	10/06/2022 16:05:56	6.60734	5	5	0	0	5	100	"5, 2, 1, 8, 6"	"5, 2, 1, 8, 6"	10/06/2022 16:06:03	10/06/2022 16:06:09	6.57365	5	5
9381e0e8-52a7-472b-b6a0-b3655d18adfc	05/05/2022 10:23:03	05/05/2022 10:23:10	7.00776	5	5	0	0	3	60	"3, 9, 2, 4, 8"	"3, 9, 2, 8, 4"	05/05/2022 10:23:31	05/05/2022 10:23:37	5.80698	5	5	0	0	5	100	"4, 2, 6, 8, 1"	"4, 2, 6, 8, 1"	05/05/2022 10:23:44	05/05/2022 10:23:50	5.97552	5	5	0	0	5	100	"4, 2, 7, 3, 1"	"4, 2, 7, 3, 1"	05/05/2022 10:23:17	05/05/2022 10:23:24	6.40701	5	5	0	0	5	100	"5, 2, 1, 8, 6"	"5, 2, 1, 8, 6"	05/05/2022 10:22:49	05/05/2022 10:22:56	7.30932	5	5
bafb7c64-2cc6-4c0b-8839-0ffc838ba059	19/05/2022 10:36:05	19/05/2022 10:36:10	5.50664	5	5	0	0	3	60	"3, 9, 2, 4, 8"	"3, 9, 2, 8, 4"	19/05/2022 10:36:58	19/05/2022 10:37:03	4.67272	5	5	0	0	5	100	"4, 2, 6, 8, 1"	"4, 2, 6, 8, 1"	19/05/2022 10:36:32	19/05/2022 10:36:39	6.77471	5	5	0	0	3	60	"4, 2, 7, 3, 1"	"4, 7, 2, 3, 1"	19/05/2022 10:36:46	19/05/2022 10:36:51	5.77394	5	5	0	0	5	100	"5, 2, 1, 8, 6"	"5, 2, 1, 8, 6"	19/05/2022 10:36:17	19/05/2022 10:36:25	7.57513	5	4
ed662016-2d8f-445e-96ad-c6f991af7d47	04/05/2022 15:17:37	04/05/2022 15:17:41	4.87301	5	5	0	0	5	100	"3, 9, 2, 4, 8"	"3, 9, 2, 4, 8"	04/05/2022 15:17:24	04/05/2022 15:17:30	5.20642	5	5	0	0	3	60	"4, 2, 6, 8, 1"	"2, 4, 6, 8, 1"	04/05/2022 15:17:49	04/05/2022 15:17:54	5.43909	5	5	0	0	3	60	"4, 2, 7, 3, 1"	"2, 4, 7, 3, 1"	04/05/2022 15:17:13	04/05/2022 15:17:17	4.80436	5	5	0	0	5	100	"5, 2, 1, 8, 6"	"5, 2, 1, 8, 6"	04/05/2022 15:17:01	04/05/2022 15:17:06	4.90528	5	5
[truncated: 17 more columns]

## Sheet: Multi Playful Corsi
Participants
			CorsiGoNoGo Sequence 1, 8, 6, 2, 4									CorsiGoNoGo Sequence 3, 2, 8, 4, 9									CorsiGoNoGo Sequence 6, 8, 1, 2, 7									CorsiGoNoGo Sequence 8, 7, 4, 9, 6
	Start time	End time	Exact buoys	False buoys	Exact sequences	Omissions GNG	Expected sequences	Sequences	False alarms	Pointed buoys	Expected responses	Exact buoys	False buoys	Exact sequences	Omissions GNG	Expected sequences	Sequences	False alarms	Pointed buoys	Expected responses	Exact buoys	False buoys	Exact sequences	Omissions GNG	Expected sequences	Sequences	False alarms	Pointed buoys	Expected responses	Exact buoys	False buoys	Exact sequences	Omissions GNG	Expected sequences	Sequences	False alarms	Pointed buoys	Expected responses	Mental demands	Physical demands	Time pressure	Effort	Performance	Frustration	WP3	WP5	WP4	WP7	Perceived playfulness
0bd14ef2-c765-4ef2-a1cf-317c980511be	15/06/2022 15:54:06	15/06/2022 15:57:00	5	0	5	0	"1, 8, 6, 2, 4"	"1, 8, 6, 2, 4"	0	5	100	4	1	1	0	"3, 2, 8, 4, 9"	"3, 8, 4, 2, 5"	0	5	80	5	0	3	0	"6, 8, 1, 2, 7"	"6, 1, 8, 2, 7"	0	5	100	5	0	3	1	"8, 7, 4, 9, 6"	"8, 4, 7, 9, 6"	0	5	100	40	20	50	50	50	35	65	70	0	60	40
1535b460-5aeb-42f7-bce3-88b01c0afa7b	16/06/2022 10:11:51	16/06/2022 10:19:08	5	0	5	0	"1, 8, 6, 2, 4"	"1, 8, 6, 2, 4"	0	5	100	4	1	1	0	"3, 2, 8, 4, 9"	"3, 4, 2, 8, 5"	1	5	80	5	0	5	0	"6, 8, 1, 2, 7"	"6, 8, 1, 2, 7"	0	5	100	4	1	4	1	"8, 7, 4, 9, 6"	"8, 7, 4, 2, 6"	0	5	80	68	16	65	72	74	92	55	46	0	45	25
17f29d7a-2e11-49c0-be37-0867471bb800	18/05/2022 15:44:07	18/05/2022 15:46:34	5	0	5	0	"1, 8, 6, 2, 4"	"1, 8, 6, 2, 4"	0	5	100	5	0	5	0	"3, 2, 8, 4, 9"	"3, 2, 8, 4, 9"	0	5	100	5	0	3	0	"6, 8, 1, 2, 7"	"6, 8, 1, 7, 2"	0	5	100	5	0	5	0	"8, 7, 4, 9, 6"	"8, 7, 4, 9, 6"	0	5	100	80	10	60	60	60	65	40	80	10	10	50
2b62caad-40ed-4ca8-b6b5-be697394934c	24/05/2022 11:22:53	24/05/2022 11:24:42	5	0	5	0	"1, 8, 6, 2, 4"	"1, 8, 6, 2, 4"	0	5	100	4	1	4	0	"3, 2, 8, 4, 9"	"3, 2, 8, 4, 5"	0	5	80	5	0	5	0	"6, 8, 1, 2, 7"	"6, 8, 1, 2, 7"	0	5	100	5	0	3	0	"8, 7, 4, 9, 6"	"8, 7, 4, 6, 9"	0	5	100	58	0	41	53	45	10	69	71	0	21	27
2d593c68-65af-420c-8d2b-be8d124e1ef9	31/05/2022 10:15:21	31/05/2022 10:20:45	5	0	2	1	"1, 8, 6, 2, 4"	"1, 2, 8, 6, 4"	0	5	100	3	2	0	0	"3, 2, 8, 4, 9"	"1, 3, 2, 5, 8"	0	5	60	4	1	0	0	"6, 8, 1, 2, 7"	"1, 6, 2, 7, 9"	0	5	80	4	1	1	0	"8, 7, 4, 9, 6"	"1, 4, 7, 8, 6"	0	5	80	50	22	68	50	65	50	81	82	80	15	10
3ca1b0f6-0124-4a17-b84f-e187670afd3c	15/06/2022 13:13:18	15/06/2022 13:15:30	5	0	5	0	"1, 8, 6, 2, 4"	"1, 8, 6, 2, 4"	0	5	100	4	1	4	0	"3, 2, 8, 4, 9"	"3, 2, 8, 4, 5"	0	5	80	5	0	5	0	"6, 8, 1, 2, 7"	"6, 8, 1, 2, 7"	0	5	100	4	1	0	1	"8, 7, 4, 9, 6"	"7, 4, 9, 6, 1"	0	5	80	40	0	35	40	40	20	40	40	5	35	60
4a33a63c-5980-484f-b43a-6c3b961a73ef	01/06/2022 11:08:00	01/06/2022 11:09:53	5	0	5	0	"1, 8, 6, 2, 4"	"1, 8, 6, 2, 4"	0	5	100	4	1	4	0	"3, 2, 8, 4, 9"	"3, 2, 8, 4, 5"	0	5	80	5	0	5	0	"6, 8, 1, 2, 7"	"6, 8, 1, 2, 7"	0	5	100	5	0	5	0	"8, 7, 4, 9, 6"	"8, 7, 4, 9, 6"	0	5	100	75	10	50	40	40	40	90	80	0	10	70
4c63287f-f4b3-4aca-b815-ec5e7e8d06f0	22/06/2022 12:33:05	22/06/2022 12:38:44	5	0	1	1	"1, 8, 6, 2, 4"	"1, 6, 4, 8, 2"	0	5	100	5	0	3	2	"3, 2, 8, 4, 9"	"3, 9, 8, 4, 2"	0	5	100	5	1	3	2	"6, 8, 1, 2, 7"	"6, 8, 4, 2, 1, 7"	0	6	100	4	1	1	0	"8, 7, 4, 9, 6"	"4, 8, 7, 2, 6"	0	5	80	70	0	29	70	99	90	82	52	100	0	5
4eba46da-4c51-4d9e-990c-e16174e65d4a	13/05/2022 15:12:09	13/05/2022 15:14:44	5	0	5	0	"1, 8, 6, 2, 4"	"1, 8, 6, 2, 4"	0	5	100	4	1	2	0	"3, 2, 8, 4, 9"	"3, 2, 4, 8, 5"	0	5	80	4	1	1	0	"6, 8, 1, 2, 7"	"1, 6, 8, 2, 4"	0	5	80	4	1	4	0	"8, 7, 4, 9, 6"	"8, 7, 1, 9, 6"	0	5	80	100	0	70	100	50	50	100	100	0	10	30
59fd6c1f-b465-4bba-8ca2-505c231b0953	14/06/2022 11:54:46	14/06/2022 11:56:52	5	0	3	1	"1, 8, 6, 2, 4"	"1, 8, 6, 4, 2"	0	5	100	4	1	2	0	"3, 2, 8, 4, 9"	"3, 2, 4, 8, 6"	0	5	80	4	1	0	0	"6, 8, 1, 2, 7"	"8, 1, 2, 7, 4"	0	5	80	5	0	2	0	"8, 7, 4, 9, 6"	"4, 8, 7, 9, 6"	0	5	100	68	0	26	50	47	20	63	100	0	30	31
5d8145d7-586c-472e-a5cb-adee56b2264c	25/05/2022 16:13:45	25/05/2022 16:17:05	5	0	5	0	"1, 8, 6, 2, 4"	"1, 8, 6, 2, 4"	0	5	100	5	0	5	0	"3, 2, 8, 4, 9"	"3, 2, 8, 4, 9"	0	5	100	5	0	5	0	"6, 8, 1, 2, 7"	"6, 8, 1, 2, 7"	0	5	100	5	0	3	0	"8, 7, 4, 9, 6"	"8, 4, 7, 9, 6"	0	5	100	40	4	67	3	26	37	70	22	0	3	70
73e8633c-14f2-4e1a-bf9a-af493fd01c34	18/05/2022 14:02:55	18/05/2022 14:04:50	5	0	5	0	"1, 8, 6, 2, 4"	"1, 8, 6, 2, 4"	0	5	100	5	0	5	0	"3, 2, 8, 4, 9"	"3, 2, 8, 4, 9"	0	5	100	4	1	3	0	"6, 8, 1, 2, 7"	"6, 9, 1, 8, 7"	0	5	80	5	0	2	0	"8, 7, 4, 9, 6"	"4, 8, 7, 9, 6"	0	5	100	66	45	51	71	53	62	46	72	9	46	70
7e56f383-ad29-4856-a4c5-542ee0ebb5ef	22/06/2022 16:41:15	22/06/2022 16:43:29	4	0	4	0	"1, 8, 6, 2, 4"	"1, 8, 6, 2"	0	4	80	4	1	3	0	"3, 2, 8, 4, 9"	"3, 2, 8, 5, 4"	0	5	80	5	0	3	0	"6, 8, 1, 2, 7"	"6, 8, 1, 7, 2"	0	5	100	5	0	5	0	"8, 7, 4, 9, 6"	"8, 7, 4, 9, 6"	0	5	100	65	12	26	57	58	50	32	40	1	11	79
818e2c51-f04e-4af5-b1d5-7ee8a86a098a	10/06/2022 13:58:24	10/06/2022 14:00:07	5	0	3	0	"1, 8, 6, 2, 4"	"1, 8, 6, 4, 2"	0	5	100	5	0	5	0	"3, 2, 8, 4, 9"	"3, 2, 8, 4, 9"	0	5	100	5	0	3	0	"6, 8, 1, 2, 7"	"6, 8, 1, 7, 2"	0	5	100	5	0	5	0	"8, 7, 4, 9, 6"	"8, 7, 4, 9, 6"	0	5	100	75	20	30	40	35	20	75	75	0	20	65
81ea51d4-7edb-46ec-89a5-aeb8873c0a11	01/06/2022 13:19:46	01/06/2022 13:22:47	4	1	4	0	"1, 8, 6, 2, 4"	"1, 8, 6, 2, 5"	0	5	80	4	1	4	0	"3, 2, 8, 4, 9"	"3, 2, 8, 4, 5"	0	5	80	5	0	3	0	"6, 8, 1, 2, 7"	"6, 8, 1, 7, 2"	0	5	100	5	0	5	0	"8, 7, 4, 9, 6"	"8, 7, 4, 9, 6"	0	5	100	51	6	5	52	59	31	25	15	1	11	95
8fd66550-0869-4960-869b-12e3ffa8bb95	23/06/2022 11:09:24	23/06/2022 11:11:15	5	0	5	0	"1, 8, 6, 2, 4"	"1, 8, 6, 2, 4"	0	5	100	5	0	5	0	"3, 2, 8, 4, 9"	"3, 2, 8, 4, 9"	0	5	100	5	0	3	0	"6, 8, 1, 2, 7"	"6, 8, 1, 7, 2"	0	5	100	5	0	5	0	"8, 7, 4, 9, 6"	"8, 7, 4, 9, 6"	0	5	100	80	40	50	70	40	40	50	80	10	10	80
9183b4c1-edf9-4bfc-921e-ce6c532eb8c7	10/06/2022 16:24:50	10/06/2022 16:27:20	5	0	5	0	"1, 8, 6, 2, 4"	"1, 8, 6, 2, 4"	0	5	100	5	0	5	0	"3, 2, 8, 4, 9"	"3, 2, 8, 4, 9"	0	5	100	5	0	5	0	"6, 8, 1, 2, 7"	"6, 8, 1, 2, 7"	0	5	100	5	0	5	0	"8, 7, 4, 9, 6"	"8, 7, 4, 9, 6"	0	5	100	80	0	10	75	11	10	70	72	0	4	70
9381e0e8-52a7-472b-b6a0-b3655d18adfc	05/05/2022 11:46:30	05/05/2022 11:49:14	5	0	3	0	"1, 8, 6, 2, 4"	"1, 8, 4, 2, 6"	0	5	100	5	0	5	0	"3, 2, 8, 4, 9"	"3, 2, 8, 4, 9"	0	5	100	5	0	3	0	"6, 8, 1, 2, 7"	"6, 8, 1, 7, 2"	0	5	100	5	0	5	0	"8, 7, 4, 9, 6"	"8, 7, 4, 9, 6"	0	5	100	90	93	60	75	12	83	100	100	75	72	91
bafb7c64-2cc6-4c0b-8839-0ffc838ba059	19/05/2022 09:50:26	19/05/2022 09:53:46	5	0	3	0	"1, 8, 6, 2, 4"	"1, 8, 6, 4, 2"	0	5	100	4	1	4	0	"3, 2, 8, 4, 9"	"3, 2, 8, 4, 5"	0	5	80	5	0	5	0	"6, 8, 1, 2, 7"	"6, 8, 1, 2, 7"	0	5	100	5	0	5	0	"8, 7, 4, 9, 6"	"8, 7, 4, 9, 6"	0	5	100	80	10	70	55	70	85	75	90	35	10	25
ed662016-2d8f-445e-96ad-c6f991af7d47	04/05/2022 15:36:04	04/05/2022 15:37:49	5	0	5	0	"1, 8, 6, 2, 4"	"1, 8, 6, 2, 4"	0	5	100	4	1	4	0	"3, 2, 8, 4, 9"	"3, 2, 8, 4, 5"	0	5	80	5	0	5	0	"6, 8, 1, 2, 7"	"6, 8, 1, 2, 7"	0	5	100	5	0	3	0	"8, 7, 4, 9, 6"	"8, 4, 7, 9, 6"	0	5	100	75	0	70	80	70	40	60	80	0	0	25
